# Supplementary material for: Effects of ontogeny and oiling on the thermal function of southern sea otter (Enhydra lutris nereis) fur
Source: Conserv Physiol. 2023 Dec 14;11(1):coad095. doi: 10.1093/conphys/coad095 (PMC10724463; doi:10.1093/conphys/coad095)
Supplement: Web_Material_coad095 [file web_material_coad095.zip]

Archive with 4 entries (4 files):
- Data.xlsx
- Heat_loss_equations.pdf
- R_code.pdf
- Supplementary_figure_tables.pdf
