# Supplementary material for: Effects of ontogeny and oiling on the thermal function of southern sea otter (Enhydra lutris nereis) fur
Source: Conserv Physiol. 2023 Dec 14;11(1):coad095. doi: 10.1093/conphys/coad095 (PMC10724463; doi:10.1093/conphys/coad095)
Supplement: Web_Material_coad095 [file web_material_coad095.zip › Data.xlsx]

## Sheet: Dawn_clean_time
Sample Name	Age Class	k	R	Pelt Thickness	Time amt	Dawn amt
ElA04	Adult	0.235716	0.0418347	0.00986111	7	15
ElA01	Adult	0.204574	0.0472526	0.00966667	9	19
ElA06	Adult	0.168792	0.0445388	0.00751778	5.5	12
ElA09	Adult	0.139615	0.051053	0.00712778	7	7
ElA08	Adult	0.137291	0.0483401	0.00663667	9.5	9
ElJ02	Juvenile	0.152512	0.0485134	0.00739889	7	10
ElJ01	Juvenile	0.194265	0.0346606	0.00673333	8	14
ElJ05	Juvenile	0.19054	0.0387786	0.0073889	7.5	8
ElJ04	Juvenile	0.133439	0.0433822	0.00578889	7.5	8
ElJ03	Juvenile	0.161939	0.0590004	0.00955444	6.5	13
ElPl01	Large pup	0.164022	0.0517005	0.00848	9	18
ElPl03	Large pup	0.188832	0.0381939	0.00721222	7	8
ElPl04	Large pup	0.248283	0.0376587	0.00935	8	15
ElPl02	Large pup	0.216422	0.0307938	0.00666444	7	8
ElPl05	Large pup	0.17485	0.0355543	0.00621667	7	15
ElN09	Neonate	0.142082	0.044888	0.00637778	6	14
ElN06	Neonate	0.167908	0.0447798	0.00751889	5	10
ElN02	Neonate	0.139361	0.0587604	0.00840556	6	13
ElN07	Neonate	0.138803	0.0506552	0.00703111	6	7
ElN05	Neonate	0.177645	0.0498123	0.00884889	7	7
ElN03	Neonate	0.128564	0.0447682	0.00575556	5	9
ElN01	Neonate	0.13163	0.049862	0.00656333	10.5	9
ElPs03	Small pup	0.185643	0.0543338	0.00936444	8	14
ElPs04	Small pup	0.218592	0.0366385	0.00800889	5	20
ElPs02	Small pup	0.166938	0.0686018	0.0114522	6	8
ElPs01	Small pup	0.14936	0.0401192	0.00599222	6	8
ElPs05	Small pup	0.20198	0.0316973	0.00640222	6	7
ElS05	Subadult	0.244411	0.0412692	0.0100867	10	20
ElS03	Subadult	0.122277	0.0602727	0.00737	9	15
ElS07	Subadult	0.174485	0.0706078	0.01232	8	13
ElS01	Subadult	0.151784	0.0539511	0.00818889	9	20
ElS08	Subadult	0.113763	0.0694914	0.00790556	6.5	10
ElS10	Subadult	0.111873	0.0600182	0.00671444	11	7
ElS09	Subadult	0.1223	0.0508314	0.00621667	8	7
ElS11	Subadult	0.114531	0.0834902	0.00956222	11	12

## Sheet: heat_loss
Treatment	Sample ID	Age Class	k pelt	Pelt thickness	3/4 pelt thickness	Body length	Body weight	Cone height	Head girth	Head radius	Head core radius	Head diameter	Axillary girth	Axillary radius	Axillary core radius	Cylinder height	Tail girth	Tail radius	Tail core radius	Body length:tail length	Total head radius	Total axillary radius	Total tail radius	Ambient air temp	Ambient water temp	Temp under fur	Heat flux sphere	Heat flux cylinder	Heat flux cone	Volume of sphere	Volume of cone	Volume of cylinder	Heat loss total
in air	ElA01	Adult	0.125263	0.0297622	0.0223217	1.165	17.7	0.3	0.3515	0.055943	0.049818	0.111886	0.738091	0.117471	0.109304	0.753114	0.200355	0.0318875	0.0257625	0.257511	0.0721396	0.139066	0.0480842	16	13	36.5	5.19542	50.4581	0.0333117	0.000517901	0.000208509	0.0282673	1920.66
in air	ElA02	Adult	0.135535	0.0302978	0.0227233	1.225	27.5	0.28	0.3515	0.055943	0.0489465	0.111886	0.738091	0.117471	0.108142	0.833114	0.200355	0.0318875	0.024891	0.228571	0.0716698	0.13844	0.0476143	16	13	36.5	5.39015	58.8858	0.0369469	0.000491193	0.000181665	0.0306087	2055.94
in air	ElA03	Adult	0.159404	0.0342189	0.0256642	1.075	21.9	0.26	0.3515	0.055943	0.0489465	0.111886	0.738091	0.117471	0.108142	0.703114	0.200355	0.0318875	0.024891	0.24186	0.0746106	0.142361	0.0505552	16	13	36.5	5.84329	52.5112	0.0496863	0.000491193	0.000168689	0.0258325	2204.57
in air	ElA04	Adult	0.121746	0.0269956	0.0202467	1.215	14.5	0.28	0.3515	0.055943	0.0486617	0.111886	0.738091	0.117471	0.107762	0.823114	0.200355	0.0318875	0.0246063	0.230453	0.0689084	0.134758	0.0448529	16	13	36.5	5.19426	57.7392	0.0309055	0.000482671	0.000177532	0.0300293	2051.66
in air	ElA05	Adult	0.149965	0.0291844	0.0218883	1.34	20.6	0.32	0.3515	0.055943	0.0489465	0.111886	0.738091	0.117471	0.108142	0.908114	0.200355	0.0318875	0.024891	0.238806	0.0708348	0.137327	0.0467793	16	13	36.5	6.11939	73.4208	0.035143	0.000491193	0.000207617	0.0333642	2336.12
in air	ElA06	Adult	0.136226	0.0280667	0.02105	1.31	25.5	0.278	0.3515	0.055943	0.0485484	0.111886	0.738091	0.117471	0.107611	0.920114	0.200355	0.0318875	0.0244929	0.212214	0.0695984	0.135678	0.0455429	16	13	36.5	5.63308	69.6627	0.0352031	0.000479306	0.000174644	0.033474	2207.31
in air	ElA07	Adult	0.16895	0.03496	0.02622	1.19	22.5	0.28	0.3515	0.055943	0.0489465	0.111886	0.738091	0.117471	0.108142	0.798114	0.200355	0.0318875	0.024891	0.235294	0.0751665	0.143102	0.051111	16	13	36.5	6.10711	62.0049	0.0494381	0.000491193	0.000181665	0.0293228	2272.38
in air	ElA08	Adult	0.144525	0.03089	0.0231675	1.21	19	0.28	0.3515	0.055943	0.048378	0.111886	0.738091	0.117471	0.107384	0.818114	0.200355	0.0318875	0.0243225	0.231405	0.0715455	0.138274	0.04749	16	13	36.5	5.56233	60.2377	0.0383971	0.000474276	0.000173461	0.0296377	2173.93
in air	ElA09	Adult	0.143613	0.0333833	0.0250375	1.19	17.9	0.28	0.3515	0.055943	0.0493263	0.111886	0.738091	0.117471	0.108649	0.798114	0.200355	0.0318875	0.0252708	0.235294	0.0743638	0.142032	0.0503083	16	13	36.5	5.42009	55.1018	0.0419951	0.000502718	0.000187252	0.029598	1999.6
in air	ElJ01	Juvenile	0.11391	0.0300767	0.0225575	0.79	4.5	0.2	0.349727	0.0556608	0.0508192	0.111322	0.688071	0.10951	0.103054	0.478678	0.186777	0.0297265	0.0248849	0.253165	0.0733767	0.133131	0.0474424	16	13	36.5	4.85087	27.4264	0.0433048	0.000549757	0.000129697	0.0159708	1941.14
in air	ElJ02	Juvenile	0.134099	0.0256522	0.0192392	0.955	9.9	0.22	0.349727	0.0556608	0.0504033	0.111322	0.688071	0.10951	0.1025	0.623678	0.186777	0.0297265	0.024469	0.230366	0.0696425	0.128152	0.0437082	16	13	36.5	6.30285	48.2306	0.0419842	0.000536372	0.000137938	0.0205853	2567.09
in air	ElJ03	Juvenile	0.114628	0.0316944	0.0237708	0.88	6.38	0.22	0.349727	0.0556608	0.0487867	0.111322	0.688071	0.10951	0.100344	0.548678	0.186777	0.0297265	0.0228524	0.25	0.0725575	0.132039	0.0466232	16	13	36.5	4.39739	29.5135	0.0357525	0.000486398	0.000120313	0.0173562	1889.82
in air	ElJ04	Juvenile	0.0871484	0.03049	0.0228675	0.84	4.6	0.22	0.349727	0.0556608	0.0481108	0.111322	0.688071	0.10951	0.0994433	0.508678	0.186777	0.0297265	0.0221765	0.261905	0.0709783	0.129933	0.045044	16	13	36.5	3.35253	21.3511	0.0254842	0.000466463	0.000113302	0.0158032	1509.44
in air	ElJ05	Juvenile	0.118304	0.0324956	0.0243717	0.76	4.5	0.18	0.349727	0.0556608	0.0502067	0.111322	0.688071	0.10951	0.102238	0.468678	0.186777	0.0297265	0.0242724	0.236842	0.0745783	0.134733	0.048644	16	13	36.5	4.68222	25.8764	0.0499772	0.000530118	0.000111052	0.0153903	1909.28
in air	ElJ06	Juvenile	0.137658	0.0298267	0.02237	0.93	8.8	0.24	0.349727	0.0556608	0.0486643	0.111322	0.688071	0.10951	0.101516	0.578678	0.186777	0.0297265	0.023731	0.258065	0.0710343	0.131343	0.046101	16	13	36.5	5.47998	39.8326	0.0404131	0.000482748	0.000141538	0.0187351	2342.69
in air	ElN01	Neonate	0.191978	0.0431911	0.0323933	0.68	3.95	0.19	0.33554	0.0534029	0.0481987	0.106806	0.262773	0.0418216	0.0348827	0.383194	0.0713298	0.0113525	0.00614832	0.279412	0.080592	0.0780738	0.0385416	16	13	36.5	5.93044	11.7612	0.0154201	0.000469023	7.52e-06	0.00146484	9120.84
in air	ElN02	Neonate	0.153223	0.0445878	0.0334408	0.705	3.83	0.19	0.33554	0.0534029	0.0461954	0.106806	0.262773	0.0418216	0.0322116	0.408194	0.0713298	0.0113525	0.00414498	0.269504	0.0796362	0.0767994	0.0375858	16	13	36.5	4.34231	9.27195	0.00809137	0.000412937	3.42e-06	0.00133058	7797.86
in air	ElN03	Neonate	0.238584	0.0402867	0.030215	0.475	1.1	0.122	0.33554	0.0534029	0.0474612	0.106806	0.262773	0.0418216	0.0338994	0.246194	0.0713298	0.0113525	0.00541082	0.256842	0.0776762	0.074186	0.0356258	16	13	36.5	7.49909	9.66032	0.024278	0.000447821	3.74e-06	0.000888814	12820.1
in air	ElN04	Neonate	0.222571	0.04022	0.030165	0.495	1.355	0.13	0.33554	0.0534029	0.0473222	0.106806	0.262773	0.0418216	0.0337141	0.258194	0.0713298	0.0113525	0.00527186	0.262626	0.0774872	0.0739341	0.0354369	16	13	36.5	6.96986	9.4262	0.0205991	0.000443899	3.78e-06	0.000921975	11986
in air	ElN05	Neonate	0.159913	0.04145	0.0310875	0.65	3.3	0.18	0.33554	0.0534029	0.0452662	0.106806	0.262773	0.0418216	0.0309727	0.363194	0.0713298	0.0113525	0.00321582	0.276923	0.0763537	0.0724227	0.0343033	16	13	36.5	4.57999	8.80716	0.00631162	0.000388517	1.95e-06	0.00109458	9018.89
in air	ElN06	Neonate	0.183436	0.0411456	0.0308592	0.555	3.05	0.14	0.33554	0.0534029	0.0497637	0.106806	0.262773	0.0418216	0.0369694	0.308194	0.0713298	0.0113525	0.00771332	0.252252	0.0806229	0.0781149	0.0385725	16	13	36.5	6.14376	9.73392	0.0251061	0.00051621	8.72e-06	0.0013233	8604.32
in air	ElN07	Neonate	0.109253	0.0458433	0.0343825	0.6	2.5	0.168	0.33554	0.0534029	0.0452062	0.106806	0.262773	0.0418216	0.0308927	0.325194	0.0713298	0.0113525	0.00315582	0.28	0.0795887	0.076736	0.0375383	16	13	36.5	2.94515	5.02966	0.00496151	0.000386974	1.75e-06	0.000974999	5851.45
in air	ElN08	Neonate	0.228372	0.0373844	0.0280383	0.45	1	0.11	0.33554	0.0534029	0.0479504	0.106806	0.262773	0.0418216	0.0345516	0.233194	0.0713298	0.0113525	0.00589998	0.244444	0.0759887	0.071936	0.0339383	16	13	36.5	7.6453	9.35401	0.0267728	0.000461811	4.01e-06	0.000874588	12702.2
in air	ElN09	Neonate	0.125353	0.0443033	0.0332275	0.49	1.2	0.13	0.33554	0.0534029	0.0485362	0.106806	0.262773	0.0418216	0.0353327	0.253194	0.0713298	0.0113525	0.00648582	0.265306	0.0817637	0.079636	0.0397133	16	13	36.5	3.85681	5.03055	0.0159955	0.000478945	5.73e-06	0.000993018	6025.19
in air	ElPl01	Large pup	0.149147	0.0338989	0.0254242	0.885	7.3	0.21	0.345	0.0549085	0.0506326	0.109817	0.373071	0.0593762	0.0536751	0.565183	0.10127	0.0161177	0.0118418	0.237288	0.0760568	0.0875739	0.037266	16	13	36.5	5.8197	22.1796	0.0201852	0.000543726	3.08e-05	0.00511545	4924.33
in air	ElPl02	Large pup	0.176892	0.04412	0.03309	0.59	2.6	0.14	0.345	0.0549085	0.0493268	0.109817	0.373071	0.0593762	0.0519339	0.340183	0.10127	0.0161177	0.010536	0.237288	0.0824168	0.0960539	0.043626	16	13	36.5	5.59854	12.6045	0.0374031	0.000502733	1.63e-05	0.00288247	5362.5
in air	ElPl03	Large pup	0.103936	0.0312133	0.02341	0.875	5.3	0.24	0.345	0.0549085	0.0455826	0.109817	0.373071	0.0593762	0.0469417	0.525183	0.10127	0.0161177	0.00679185	0.274286	0.0689926	0.0781551	0.0302018	16	13	36.5	3.5969	13.7917	0.00572108	0.000396722	1.16e-05	0.00363562	4301.34
in air	ElPl04	Large pup	0.150082	0.028004	0.021003	0.84	5.2	0.22	0.345	0.0549085	0.0498543	0.109817	0.373071	0.0593762	0.0526373	0.510183	0.10127	0.0161177	0.0110635	0.261905	0.0708573	0.0806413	0.0320665	16	13	36.5	6.50277	23.1197	0.0155867	0.000519034	2.82e-05	0.00444081	5941.81
in air	ElPl05	Large pup	0.148956	0.03178	0.023835	0.87	6.5	0.21	0.345	0.0549085	0.0498397	0.109817	0.373071	0.0593762	0.0526178	0.550183	0.10127	0.0161177	0.0110489	0.241379	0.0736747	0.0843978	0.0348839	16	13	36.5	5.91153	22.3413	0.0176071	0.000518579	2.68e-05	0.00478545	5303.15
in air	ElPs01	Small pup	0.166985	0.0500956	0.0375717	0.706	3.3	0.174	0.34027	0.0541557	0.0481198	0.108311	0.305529	0.0486265	0.0405787	0.423689	0.0829361	0.0131997	0.00716385	0.246459	0.0856915	0.0906743	0.0447355	16	13	36.5	4.7211	11.3341	0.0198076	0.000466724	9.35e-06	0.00219176	6025.48
in air	ElPs02	Small pup	0.163433	0.0486067	0.036455	0.64	2.53	0.17	0.34027	0.0541557	0.043904	0.108311	0.305529	0.0486265	0.0349576	0.361689	0.0829361	0.0131997	0.00294802	0.265625	0.080359	0.0835643	0.039403	16	13	36.5	4.07459	8.73677	0.00719207	0.000354487	1.55e-06	0.00138857	7347.53
in air	ElPs03	Small pup	0.146779	0.03672	0.02754	0.76	4.6	0.19	0.34027	0.0541557	0.0477573	0.108311	0.305529	0.0486265	0.0400954	0.461689	0.0829361	0.0131997	0.00680136	0.25	0.0752973	0.0768154	0.0343414	16	13	36.5	4.93724	13.4257	0.0116206	0.000456256	9.2e-06	0.00233178	6568.82
in air	ElPs04	Small pup	0.205002	0.0380767	0.0285575	0.78	3.92	0.18	0.34027	0.0541557	0.048149	0.108311	0.305529	0.0486265	0.0406176	0.491689	0.0829361	0.0131997	0.00719302	0.230769	0.0767065	0.0786943	0.0357505	16	13	36.5	6.83001	19.6308	0.0188618	0.000467574	9.75e-06	0.00254841	8751.49
in air	ElPs05	Small pup	0.174558	0.0420389	0.0315292	0.71	4.7	0.2	0.34027	0.0541557	0.0486457	0.108311	0.305529	0.0486265	0.0412798	0.401689	0.0829361	0.0131997	0.00768969	0.28169	0.0801748	0.0833187	0.0392189	16	13	36.5	5.56253	12.86	0.0169518	0.000482193	1.24e-05	0.00215038	6971.55
in air	ElS01	Subadult	0.0967204	0.0261922	0.0196442	1.12	11.5	0.28	0.3502	0.0557361	0.0520348	0.111472	0.7276	0.115801	0.110866	0.728528	0.197507	0.0314343	0.027733	0.25	0.071679	0.137058	0.0473772	16	13	36.5	4.73079	42.7949	0.0292301	0.000590161	0.000225518	0.0281316	1642.81
in air	ElS03	Subadult	0.1285	0.0311511	0.0233633	1.06333	18.1	0.29	0.3502	0.0557361	0.0498336	0.111472	0.7276	0.115801	0.107931	0.661861	0.197507	0.0314343	0.0255318	0.272727	0.0731969	0.139082	0.0488951	16	13	36.5	5.16827	43.2017	0.0356249	0.000518387	0.000197965	0.024222	1941.01
in air	ElS04	Subadult	0.121737	0.0254767	0.0191075	1.09	10.5	0.28	0.3502	0.0557361	0.0490733	0.111472	0.7276	0.115801	0.106917	0.698528	0.197507	0.0314343	0.0247715	0.256881	0.0681808	0.132394	0.043879	16	13	36.5	5.49146	51.2485	0.0304351	0.000495021	0.000179924	0.0250859	2203.74
in air	ElS05	Subadult	0.176315	0.0296	0.0222	1.05	10	0.265625	0.3502	0.0557361	0.0490733	0.111472	0.7276	0.115801	0.106917	0.672903	0.197507	0.0314343	0.0247715	0.252976	0.0712733	0.136517	0.0469715	16	13	36.5	7.15601	62.529	0.0497404	0.000495021	0.000170687	0.0241657	2808.33
in air	ElS06	Subadult	0.132214	0.0271578	0.0203683	1.1	10	0.265625	0.3502	0.0557361	0.0490733	0.111472	0.7276	0.115801	0.106917	0.722903	0.197507	0.0314343	0.0247715	0.241477	0.0694416	0.134075	0.0451398	16	13	36.5	5.69835	54.3902	0.0358445	0.000495021	0.000170687	0.0259613	2258.02
in air	ElS07	Subadult	0.0963352	0.0259678	0.0194758	1.1	12	0.285	0.3502	0.0557361	0.0491244	0.111472	0.7276	0.115801	0.106986	0.703528	0.197507	0.0314343	0.0248226	0.259091	0.0686002	0.132953	0.0442984	16	13	36.5	4.29413	40.1728	0.0239375	0.00049657	0.000183894	0.0252977	1712.62
in air	ElS08	Subadult	0.124797	0.0293078	0.0219808	1.08	10	0.28	0.3502	0.0557361	0.0472652	0.111472	0.7276	0.115801	0.104507	0.688528	0.197507	0.0314343	0.0229634	0.259259	0.0692461	0.133814	0.0449443	16	13	36.5	4.78698	44.772	0.0296252	0.000442297	0.000154618	0.0236243	2047.32
in air	ElS09	Subadult	0.10899	0.03087	0.0231525	0.99	10.5	0.22	0.3502	0.0557361	0.0469069	0.111472	0.7276	0.115801	0.104029	0.658528	0.197507	0.0314343	0.0226051	0.222222	0.0700594	0.134899	0.0457576	16	13	36.5	3.98525	35.5763	0.0330018	0.000432313	0.000117724	0.0223889	1726.09
in air	ElS10	Subadult	0.0972984	0.0303111	0.0227333	1.01	12	0.25	0.3502	0.0557361	0.0504086	0.111472	0.7276	0.115801	0.108698	0.648528	0.197507	0.0314343	0.0261068	0.247525	0.0731419	0.139009	0.0488401	16	13	36.5	4.06515	33.044	0.0319594	0.000536539	0.000178433	0.0240724	1498.38
in air	ElS11	Subadult	0.115426	0.0324433	0.0243325	1.03	11.3	0.24	0.3502	0.0557361	0.0479394	0.111472	0.7276	0.115801	0.105406	0.678528	0.197507	0.0314343	0.0236376	0.23301	0.0722719	0.137849	0.0479701	16	13	36.5	4.23394	37.5939	0.0351214	0.000461494	0.000140426	0.0236834	1723.79
in water	ElA01	Adult	0.0801141	0.00816667	0.006125	1.165	17.7	0.3	0.3515	0.055943	0.049818	0.111886	0.738091	0.117471	0.109304	0.753114	0.200355	0.0318875	0.0257625	0.257511	0.055943	0.117471	0.0318875	16	13	36.5	10.7649	123.637	0.0161962	0.000517901	0.000208509	0.0282673	4636.13
in water	ElA04	Adult	0.0740359	0.00970833	0.00728125	1.215	14.5	0.28	0.3515	0.055943	0.0486617	0.111886	0.738091	0.117471	0.107762	0.823114	0.200355	0.0318875	0.0246063	0.230453	0.055943	0.117471	0.0318875	16	13	36.5	8.17423	104.313	0.0153168	0.000482671	0.000177532	0.0300293	3665.83
in water	ElA06	Adult	0.0640173	0.00985944	0.00739458	1.31	25.5	0.278	0.3515	0.055943	0.0485484	0.111886	0.738091	0.117471	0.107611	0.920114	0.200355	0.0318875	0.0244929	0.212214	0.055943	0.117471	0.0318875	16	13	36.5	6.94355	99.2128	0.013278	0.000479306	0.000174644	0.033474	3110.93
in water	ElA08	Adult	0.0643266	0.0100867	0.007565	1.21	19	0.28	0.3515	0.055943	0.048378	0.111886	0.738091	0.117471	0.107384	0.818114	0.200355	0.0318875	0.0243225	0.231405	0.055943	0.117471	0.0318875	16	13	36.5	6.79598	86.5536	0.0131546	0.000474276	0.000173461	0.0296377	3082.76
in water	ElA09	Adult	0.0557251	0.00882222	0.00661666	1.19	17.9	0.28	0.3515	0.055943	0.0493263	0.111886	0.738091	0.117471	0.108649	0.798114	0.200355	0.0318875	0.0252708	0.235294	0.055943	0.117471	0.0318875	16	13	36.5	6.86299	84.115	0.01184	0.000502718	0.000187252	0.029598	3004.15
in water	ElJ01	Juvenile	0.0409291	0.00645556	0.00484167	0.79	4.5	0.2	0.349727	0.0556608	0.0508192	0.111322	0.688071	0.10951	0.103054	0.478678	0.186777	0.0297265	0.0248849	0.253165	0.0556608	0.10951	0.0297265	16	13	36.5	7.06141	47.612	0.0111763	0.000549757	0.000129697	0.0159708	3284.31
in water	ElJ02	Juvenile	0.0741846	0.00701	0.0052575	0.955	9.9	0.22	0.349727	0.0556608	0.0504033	0.111322	0.688071	0.10951	0.1025	0.623678	0.186777	0.0297265	0.024469	0.230366	0.0556608	0.10951	0.0297265	16	13	36.5	11.6902	103.269	0.018108	0.000536372	0.000137938	0.0205853	5408.26
in water	ElJ03	Juvenile	0.0676009	0.00916556	0.00687417	0.88	6.38	0.22	0.349727	0.0556608	0.0487867	0.111322	0.688071	0.10951	0.100344	0.548678	0.186777	0.0297265	0.0228524	0.25	0.0556608	0.10951	0.0297265	16	13	36.5	7.88607	62.6571	0.0154107	0.000486398	0.000120313	0.0173562	3928.02
in water	ElJ04	Juvenile	0.0393385	0.0100667	0.00755	0.84	4.6	0.22	0.349727	0.0556608	0.0481108	0.111322	0.688071	0.10951	0.0994433	0.508678	0.186777	0.0297265	0.0221765	0.261905	0.0556608	0.10951	0.0297265	16	13	36.5	4.12041	30.6412	0.00870262	0.000466463	0.000113302	0.0158032	2122.35
in water	ElJ05	Juvenile	0.0581421	0.00727222	0.00545417	0.76	4.5	0.18	0.349727	0.0556608	0.0502067	0.111322	0.688071	0.10951	0.102238	0.468678	0.186777	0.0297265	0.0242724	0.236842	0.0556608	0.10951	0.0297265	16	13	36.5	8.79733	58.555	0.0172065	0.000530118	0.000111052	0.0153903	4202.33
in water	ElN01	Neonate	0.0655328	0.00693889	0.00520417	0.68	3.95	0.19	0.33554	0.0534029	0.0481987	0.106806	0.262773	0.0418216	0.0348827	0.383194	0.0713298	0.0113525	0.00614832	0.279412	0.0534029	0.0418216	0.0113525	16	13	36.5	9.5716	20.4379	0.00177734	0.000469023	7.52e-06	0.00146484	15458.7
in water	ElN02	Neonate	0.0477006	0.00961	0.0072075	0.705	3.83	0.19	0.33554	0.0534029	0.0461954	0.106806	0.262773	0.0418216	0.0322116	0.408194	0.0713298	0.0113525	0.00414498	0.269504	0.0534029	0.0418216	0.0113525	16	13	36.5	4.82148	11.0117	0.000872172	0.000412937	3.42e-06	0.00133058	9063.91
in water	ElN03	Neonate	0.0370778	0.00792222	0.00594166	0.475	1.1	0.122	0.33554	0.0534029	0.0474612	0.106806	0.262773	0.0418216	0.0338994	0.246194	0.0713298	0.0113525	0.00541082	0.256842	0.0534029	0.0418216	0.0113525	16	13	36.5	4.67075	6.4178	0.00137824	0.000447821	3.74e-06	0.000888814	8273.75
in water	ElN05	Neonate	0.055035	0.0108489	0.00813667	0.65	3.3	0.18	0.33554	0.0534029	0.0452662	0.106806	0.262773	0.0418216	0.0309727	0.363194	0.0713298	0.0113525	0.00321582	0.276923	0.0534029	0.0418216	0.0113525	16	13	36.5	4.82845	9.82789	0.000824074	0.000388517	1.95e-06	0.00109458	9869.85
in water	ElN06	Neonate	0.0356143	0.00485222	0.00363917	0.555	3.05	0.14	0.33554	0.0534029	0.0497637	0.106806	0.262773	0.0418216	0.0369694	0.308194	0.0713298	0.0113525	0.00771332	0.252252	0.0534029	0.0418216	0.0113525	16	13	36.5	7.68029	13.1417	0.00164455	0.00051621	8.72e-06	0.0013233	11266.8
in water	ElN07	Neonate	0.0392319	0.0109289	0.00819667	0.6	2.5	0.168	0.33554	0.0534029	0.0452062	0.106806	0.262773	0.0418216	0.0308927	0.325194	0.0713298	0.0113525	0.00315582	0.28	0.0534029	0.0418216	0.0113525	16	13	36.5	3.41226	6.21929	0.000617661	0.000386974	1.75e-06	0.000974999	7063.13
in water	ElN08	Neonate	0.0611979	0.00727	0.0054525	0.45	1	0.11	0.33554	0.0534029	0.0479504	0.106806	0.262773	0.0418216	0.0345516	0.233194	0.0713298	0.0113525	0.00589998	0.244444	0.0534029	0.0418216	0.0113525	16	13	36.5	8.4874	11.0347	0.00275108	0.000461811	4.01e-06	0.000874588	14566.4
in water	ElN09	Neonate	0.0312693	0.00648889	0.00486667	0.49	1.2	0.13	0.33554	0.0534029	0.0485362	0.106806	0.262773	0.0418216	0.0353327	0.253194	0.0713298	0.0113525	0.00648582	0.265306	0.0534029	0.0418216	0.0113525	16	13	36.5	4.91806	6.93349	0.00130752	0.000478945	5.73e-06	0.000993018	8021.21
in water	ElPl01	Large pup	0.056346	0.00570111	0.00427583	0.885	7.3	0.21	0.345	0.0549085	0.0506326	0.109817	0.373071	0.0593762	0.0536751	0.565183	0.10127	0.0161177	0.0118418	0.237288	0.0549085	0.0593762	0.0161177	16	13	36.5	10.8191	46.5819	0.0037808	0.000543726	3.08e-05	0.00511545	10088.7
in water	ElPl02	Large pup	0.0633872	0.00744222	0.00558167	0.59	2.6	0.14	0.345	0.0549085	0.0493268	0.109817	0.373071	0.0593762	0.0519339	0.340183	0.10127	0.0161177	0.010536	0.237288	0.0549085	0.0593762	0.0161177	16	13	36.5	9.08317	23.7747	0.00567636	0.000502733	1.63e-05	0.00288247	9661.55
in water	ElPl03	Large pup	0.0706427	0.0124344	0.00932583	0.875	5.3	0.24	0.345	0.0549085	0.0455826	0.109817	0.373071	0.0593762	0.0469417	0.525183	0.10127	0.0161177	0.00679185	0.274286	0.0549085	0.0593762	0.0161177	16	13	36.5	5.59881	23.3122	0.00237884	0.000396722	1.16e-05	0.00363562	7149.82
in water	ElPl04	Large pup	0.0576748	0.00673889	0.00505417	0.84	5.2	0.22	0.345	0.0549085	0.0498543	0.109817	0.373071	0.0593762	0.0526373	0.510183	0.10127	0.0161177	0.0110635	0.261905	0.0549085	0.0593762	0.0161177	16	13	36.5	9.22478	36.0651	0.00345125	0.000519034	2.82e-05	0.00444081	9080.37
in water	ElPl05	Large pup	0.0618373	0.00675833	0.00506875	0.87	6.5	0.21	0.345	0.0549085	0.0498397	0.109817	0.373071	0.0593762	0.0526178	0.550183	0.10127	0.0161177	0.0110489	0.241379	0.0549085	0.0593762	0.0161177	16	13	36.5	9.85922	41.5722	0.00387144	0.000518579	2.68e-05	0.00478545	9648.56
in water	ElPs01	Small pup	0.0374765	0.00804778	0.00603583	0.706	3.3	0.174	0.34027	0.0541557	0.0481198	0.108311	0.305529	0.0486265	0.0405787	0.423689	0.0829361	0.0131997	0.00716385	0.246459	0.0541557	0.0486265	0.0131997	16	13	36.5	4.77823	12.9585	0.00150362	0.000466724	9.35e-06	0.00219176	6648.92
in water	ElPs02	Small pup	0.0792365	0.0136689	0.0102517	0.64	2.53	0.17	0.34027	0.0541557	0.043904	0.108311	0.305529	0.0486265	0.0349576	0.361689	0.0829361	0.0131997	0.00294802	0.265625	0.0541557	0.0486265	0.0131997	16	13	36.5	5.42695	12.8219	0.00133902	0.000354487	1.55e-06	0.00138857	10460.9
in water	ElPs03	Small pup	0.0814814	0.00853111	0.00639833	0.76	4.6	0.19	0.34027	0.0541557	0.0477573	0.108311	0.305529	0.0486265	0.0400954	0.461689	0.0829361	0.0131997	0.00680136	0.25	0.0541557	0.0486265	0.0131997	16	13	36.5	9.72642	28.7943	0.00284238	0.000456256	9.2e-06	0.00233178	13772
in water	ElPs04	Small pup	0.0798106	0.00800889	0.00600667	0.78	3.92	0.18	0.34027	0.0541557	0.048149	0.108311	0.305529	0.0486265	0.0406176	0.491689	0.0829361	0.0131997	0.00719302	0.230769	0.0541557	0.0486265	0.0131997	16	13	36.5	10.2314	32.1963	0.003108	0.000467574	9.75e-06	0.00254841	14023.3
in water	ElPs05	Small pup	0.0520736	0.00734667	0.00551	0.71	4.7	0.2	0.34027	0.0541557	0.0486457	0.108311	0.305529	0.0486265	0.0412798	0.401689	0.0829361	0.0131997	0.00768969	0.28169	0.0541557	0.0486265	0.0131997	16	13	36.5	7.35244	18.8563	0.00195109	0.000482193	1.24e-05	0.00215038	9909.66
in water	ElS01	Subadult	0.0335141	0.004935	0.00370125	1.12	11.5	0.28	0.3502	0.0557361	0.0520348	0.111472	0.7276	0.115801	0.110866	0.728528	0.197507	0.0314343	0.027733	0.25	0.0557361	0.115801	0.0314343	16	13	36.5	7.75509	82.7798	0.00770349	0.000590161	0.000225518	0.0281316	3127.85
in water	ElS03	Subadult	0.0512961	0.00787	0.0059025	1.055	18.1	0.29	0.3502	0.0557361	0.0498336	0.111472	0.7276	0.115801	0.107931	0.653528	0.197507	0.0314343	0.0255318	0.274882	0.0557361	0.115801	0.0314343	16	13	36.5	7.12828	70.3301	0.0104807	0.000518387	0.000197965	0.023917	3144.87
in water	ElS07	Subadult	0.0681987	0.00881556	0.00661167	1.1	12	0.285	0.3502	0.0557361	0.0491244	0.111472	0.7276	0.115801	0.106986	0.703528	0.197507	0.0314343	0.0248226	0.259091	0.0557361	0.115801	0.0314343	16	13	36.5	8.3402	89.4722	0.0137848	0.00049657	0.000183894	0.0252977	3765.7
in water	ElS08	Subadult	0.0570233	0.0112944	0.00847083	1.08	10	0.28	0.3502	0.0557361	0.0472652	0.111472	0.7276	0.115801	0.104507	0.688528	0.197507	0.0314343	0.0229634	0.259259	0.0557361	0.115801	0.0314343	16	13	36.5	5.23699	56.4905	0.0108531	0.000442297	0.000154618	0.0236243	2548.93
in water	ElS09	Subadult	0.0575727	0.0117722	0.00882916	0.99	10.5	0.22	0.3502	0.0557361	0.0469069	0.111472	0.7276	0.115801	0.104029	0.658528	0.197507	0.0314343	0.0226051	0.222222	0.0557361	0.115801	0.0314343	16	13	36.5	5.0344	52.2182	0.0137284	0.000432313	0.000117724	0.0223889	2496.47
in water	ElS10	Subadult	0.0268766	0.00710333	0.0053275	1.01	12	0.25	0.3502	0.0557361	0.0504086	0.111472	0.7276	0.115801	0.108698	0.648528	0.197507	0.0314343	0.0261068	0.247525	0.0557361	0.115801	0.0314343	16	13	36.5	4.18571	40.6563	0.00651341	0.000536539	0.000178433	0.0240724	1809.33
in water	ElS11	Subadult	0.0434975	0.0103956	0.00779667	1.03	11.3	0.24	0.3502	0.0557361	0.0479394	0.111472	0.7276	0.115801	0.105406	0.678528	0.197507	0.0314343	0.0236376	0.23301	0.0557361	0.115801	0.0314343	16	13	36.5	4.40212	46.3319	0.00994209	0.000461494	0.000140426	0.0236834	2089.49
oiled	ElA01	Adult	0.204574	0.00966667	0.00725	1.165	17.7	0.3	0.3515	0.055943	0.049818	0.111886	0.738091	0.117471	0.109304	0.753114	0.200355	0.0318875	0.0257625	0.257511	0.057068	0.118971	0.0330125	16	13	36.5	23.6902	268.442	0.0428167	0.000517901	0.000208509	0.0282673	10077.2
oiled	ElA04	Adult	0.235716	0.00986111	0.00739583	1.215	14.5	0.28	0.3515	0.055943	0.0486617	0.111886	0.738091	0.117471	0.107762	0.823114	0.200355	0.0318875	0.0246063	0.230453	0.0560575	0.117624	0.0320021	16	13	36.5	25.6745	327.183	0.048941	0.000482671	0.000177532	0.0300293	11499.3
oiled	ElA06	Adult	0.168792	0.00751778	0.00563834	1.31	25.5	0.278	0.3515	0.055943	0.0485484	0.111886	0.738091	0.117471	0.107611	0.920114	0.200355	0.0318875	0.0244929	0.212214	0.0541867	0.115129	0.0301313	16	13	36.5	23.2566	339.59	0.0330812	0.000479306	0.000174644	0.033474	10632.9
oiled	ElA08	Adult	0.137291	0.00663667	0.0049775	1.21	19	0.28	0.3515	0.055943	0.048378	0.111886	0.738091	0.117471	0.107384	0.818114	0.200355	0.0318875	0.0243225	0.231405	0.0533555	0.114021	0.0293	16	13	36.5	21.025	276.555	0.0257975	0.000474276	0.000173461	0.0296377	9826.7
oiled	ElA09	Adult	0.139615	0.00712778	0.00534584	1.19	17.9	0.28	0.3515	0.055943	0.0493263	0.111886	0.738091	0.117471	0.108649	0.798114	0.200355	0.0318875	0.0252708	0.235294	0.0546721	0.115776	0.0306167	16	13	36.5	20.7989	258.933	0.028482	0.000502718	0.000187252	0.029598	9236.65
oiled	ElJ01	Juvenile	0.194265	0.00673333	0.00505	0.79	4.5	0.2	0.349727	0.0556608	0.0508192	0.111322	0.688071	0.10951	0.103054	0.478678	0.186777	0.0297265	0.0248849	0.253165	0.0558692	0.109788	0.0299349	16	13	36.5	32.2537	216.939	0.0534188	0.000549757	0.000129697	0.0159708	14969.5
oiled	ElJ02	Juvenile	0.152512	0.00739889	0.00554917	0.955	9.9	0.22	0.349727	0.0556608	0.0504033	0.111322	0.688071	0.10951	0.1025	0.623678	0.186777	0.0297265	0.024469	0.230366	0.0559525	0.109899	0.0300182	16	13	36.5	22.8893	201.508	0.0375924	0.000536372	0.000137938	0.0205853	10556.9
oiled	ElJ03	Juvenile	0.161939	0.00955444	0.00716583	0.88	6.38	0.22	0.349727	0.0556608	0.0487867	0.111322	0.688071	0.10951	0.100344	0.548678	0.186777	0.0297265	0.0228524	0.25	0.0559525	0.109899	0.0300182	16	13	36.5	18.2172	144.246	0.0372787	0.000486398	0.000120313	0.0173562	9046.45
oiled	ElJ04	Juvenile	0.133439	0.00578889	0.00434167	0.84	4.6	0.22	0.349727	0.0556608	0.0481108	0.111322	0.688071	0.10951	0.0994433	0.508678	0.186777	0.0297265	0.0221765	0.261905	0.0524525	0.105232	0.0265182	16	13	36.5	22.9041	177.133	0.026334	0.000466463	0.000113302	0.0158032	12211.7
oiled	ElJ05	Juvenile	0.19054	0.0073889	0.00554168	0.76	4.5	0.18	0.349727	0.0556608	0.0502067	0.111322	0.688071	0.10951	0.102238	0.468678	0.186777	0.0297265	0.0242724	0.236842	0.0557483	0.109627	0.029814	16	13	36.5	28.4195	188.965	0.0565542	0.000530118	0.000111052	0.0153903	13563.4
oiled	ElN01	Neonate	0.13163	0.00656333	0.0049225	0.68	3.95	0.19	0.33554	0.0534029	0.0481987	0.106806	0.262773	0.0418216	0.0348827	0.383194	0.0713298	0.0113525	0.00614832	0.279412	0.0531212	0.041446	0.0110708	16	13	36.5	20.2185	43.1997	0.0034814	0.000469023	7.52e-06	0.00146484	32668.4
oiled	ElN02	Neonate	0.139361	0.00840556	0.00630417	0.705	3.83	0.19	0.33554	0.0534029	0.0461954	0.106806	0.262773	0.0418216	0.0322116	0.408194	0.0713298	0.0113525	0.00414498	0.269504	0.0524995	0.0406171	0.0104492	16	13	36.5	15.8323	36.2261	0.00234535	0.000412937	3.42e-06	0.00133058	29801.2
oiled	ElN03	Neonate	0.128564	0.00575556	0.00431667	0.475	1.1	0.122	0.33554	0.0534029	0.0474612	0.106806	0.262773	0.0418216	0.0338994	0.246194	0.0713298	0.0113525	0.00541082	0.256842	0.0517779	0.0396549	0.00972749	16	13	36.5	21.6137	29.802	0.00409486	0.000447821	3.74e-06	0.000888814	38362.2
oiled	ElN05	Neonate	0.177645	0.00884889	0.00663667	0.65	3.3	0.18	0.33554	0.0534029	0.0452662	0.106806	0.262773	0.0418216	0.0309727	0.363194	0.0713298	0.0113525	0.00321582	0.276923	0.0519029	0.0398216	0.00985248	16	13	36.5	18.5714	37.9089	0.00230852	0.000388517	1.95e-06	0.00109458	38034.3
oiled	ElN06	Neonate	0.167908	0.00751889	0.00563917	0.555	3.05	0.14	0.33554	0.0534029	0.0497637	0.106806	0.262773	0.0418216	0.0369694	0.308194	0.0713298	0.0113525	0.00771332	0.252252	0.0554029	0.0444882	0.0133525	16	13	36.5	24.2426	41.2719	0.00911937	0.00051621	8.72e-06	0.0013233	35452
oiled	ElN07	Neonate	0.138803	0.00703111	0.00527333	0.6	2.5	0.168	0.33554	0.0534029	0.0452062	0.106806	0.262773	0.0418216	0.0308927	0.325194	0.0713298	0.0113525	0.00315582	0.28	0.0504795	0.0379238	0.00842915	16	13	36.5	17.738	32.5021	0.00162257	0.000386974	1.75e-06	0.000974999	36841.5
oiled	ElN09	Neonate	0.142082	0.00637778	0.00478333	0.49	1.2	0.13	0.33554	0.0534029	0.0485362	0.106806	0.262773	0.0418216	0.0536751	0.253194	0.0713298	0.0113525	0.00648582	0.265306	0.0533195	0.0600528	0.0112692	16	13	36.5	22.7006	47.31	0.00589752	0.000478945	5.73e-06	0.00229165	25219.1
oiled	ElPl01	Large pup	0.164022	0.00848	0.00636	0.885	7.3	0.21	0.345	0.0549085	0.0506326	0.109817	0.373071	0.0593762	0.0536751	0.565183	0.10127	0.0161177	0.0118418	0.237288	0.0569926	0.0621551	0.0182018	16	13	36.5	21.9771	93.3159	0.0124289	0.000543726	3.08e-05	0.00511545	20264.5
oiled	ElPl02	Large pup	0.216422	0.00666444	0.00499833	0.59	2.6	0.14	0.345	0.0549085	0.0493268	0.109817	0.373071	0.0593762	0.0519339	0.340183	0.10127	0.0161177	0.010536	0.237288	0.0543251	0.0585984	0.0155343	16	13	36.5	34.2639	90.0388	0.0186793	0.000502733	1.63e-05	0.00288247	36549.2
oiled	ElPl03	Large pup	0.188832	0.00721222	0.00540916	0.875	5.3	0.24	0.345	0.0549085	0.0455826	0.109817	0.373071	0.0593762	0.0469417	0.525183	0.10127	0.0161177	0.00679185	0.274286	0.0509918	0.0541539	0.012201	16	13	36.5	23.9619	102.454	0.00481355	0.000396722	1.16e-05	0.00363562	31261.8
oiled	ElPl04	Large pup	0.248283	0.00935	0.0070125	0.84	5.2	0.22	0.345	0.0549085	0.0498543	0.109817	0.373071	0.0593762	0.0526373	0.510183	0.10127	0.0161177	0.0110635	0.261905	0.0568668	0.0619873	0.018076	16	13	36.5	29.6424	114.391	0.0166624	0.000519034	2.82e-05	0.00444081	28879
oiled	ElPl05	Large pup	0.17485	0.00621667	0.0046625	0.87	6.5	0.21	0.345	0.0549085	0.0498397	0.109817	0.373071	0.0593762	0.0526178	0.550183	0.10127	0.0161177	0.0110489	0.241379	0.0545022	0.0588345	0.0157114	16	13	36.5	30.0825	127.195	0.0106709	0.000518579	2.68e-05	0.00478545	29505.1
oiled	ElPs01	Small pup	0.14936	0.00599222	0.00449416	0.706	3.3	0.174	0.34027	0.0541557	0.0481198	0.108311	0.305529	0.0486265	0.0405787	0.423689	0.0829361	0.0131997	0.00716385	0.246459	0.052614	0.046571	0.011658	16	13	36.5	24.8479	67.841	0.00529268	0.000466724	9.35e-06	0.00219176	34745
oiled	ElPs02	Small pup	0.166938	0.0114522	0.00858916	0.64	2.53	0.17	0.34027	0.0541557	0.043904	0.108311	0.305529	0.0486265	0.0349576	0.361689	0.0829361	0.0131997	0.00294802	0.265625	0.0524932	0.0464098	0.0115372	16	13	36.5	13.2278	31.4612	0.00246577	0.000354487	1.55e-06	0.00138857	25616.9
oiled	ElPs03	Small pup	0.185643	0.00936444	0.00702333	0.76	4.6	0.19	0.34027	0.0541557	0.0477573	0.108311	0.305529	0.0486265	0.0400954	0.461689	0.0829361	0.0131997	0.00680136	0.25	0.0547807	0.0494598	0.0138247	16	13	36.5	20.4211	60.2925	0.00678254	0.000456256	9.2e-06	0.00233178	28857.1
oiled	ElPs04	Small pup	0.218592	0.00800889	0.00600667	0.78	3.92	0.18	0.34027	0.0541557	0.048149	0.108311	0.305529	0.0486265	0.0406176	0.491689	0.0829361	0.0131997	0.00719302	0.230769	0.0541557	0.0486265	0.0131997	16	13	36.5	28.0227	88.182	0.00851245	0.000467574	9.75e-06	0.00254841	38408.2
oiled	ElPs05	Small pup	0.20198	0.00640222	0.00480167	0.71	4.7	0.2	0.34027	0.0541557	0.0486457	0.108311	0.305529	0.0486265	0.0412798	0.401689	0.0829361	0.0131997	0.00768969	0.28169	0.0534473	0.0476821	0.0124914	16	13	36.5	32.2972	83.0881	0.00716168	0.000482193	1.24e-05	0.00215038	43627.3
oiled	ElS01	Subadult	0.151784	0.00818889	0.00614167	1.12	11.5	0.28	0.3502	0.0557361	0.0520348	0.111472	0.7276	0.115801	0.107612	0.728528	0.197507	0.0314343	0.027733	0.25	0.0581765	0.115801	0.0338747	16	13	36.5	22.0932	222.627	0.0375973	0.000590161	0.000225518	0.0265045	8958.88
oiled	ElS03	Subadult	0.122277	0.00737	0.0055275	1.05429	18.1	0.29	0.3502	0.0557361	0.0498336	0.111472	0.7276	0.115801	0.108431	0.652814	0.197507	0.0314343	0.0255318	0.275068	0.0553611	0.115801	0.0310593	16	13	36.5	18.0228	179.237	0.0246853	0.000518387	0.000197965	0.0241128	7945.69
oiled	ElS05	Subadult	0.244411	0.0100867	0.007565	1.05	10	0.263571	0.3502	0.0557361	0.0490733	0.111472	0.7276	0.115801	0.106917	0.674956	0.197507	0.0314343	0.0247715	0.25102	0.0566383	0.117004	0.0323365	16	13	36.5	26.5182	270.19	0.0548384	0.000495021	0.000169368	0.0242394	11916.4
oiled	ElS07	Subadult	0.174485	0.01232	0.00924	1.1	12	0.285	0.3502	0.0557361	0.0491244	0.111472	0.7276	0.115801	0.106986	0.703528	0.197507	0.0314343	0.0248226	0.259091	0.0583644	0.119306	0.0340626	16	13	36.5	15.9885	166.297	0.0382169	0.00049657	0.000183894	0.0252977	7018.33
oiled	ElS08	Subadult	0.113763	0.00790556	0.00592917	1.08	10	0.28	0.3502	0.0557361	0.0472652	0.111472	0.7276	0.115801	0.104507	0.688528	0.197507	0.0314343	0.0229634	0.259259	0.0531944	0.112412	0.0288926	16	13	36.5	14.246	158.604	0.0199014	0.000442297	0.000154618	0.0236243	7137.1
oiled	ElS09	Subadult	0.1223	0.00621667	0.0046625	0.99	10.5	0.22	0.3502	0.0557361	0.0469069	0.111472	0.7276	0.115801	0.104029	0.658528	0.197507	0.0314343	0.0226051	0.222222	0.0515694	0.110246	0.0272676	16	13	36.5	18.7376	204.884	0.0252973	0.000432313	0.000117724	0.0223889	9749.68
oiled	ElS10	Subadult	0.111873	0.00671444	0.00503583	1.01	12	0.25	0.3502	0.0557361	0.0504086	0.111472	0.7276	0.115801	0.108698	0.648528	0.197507	0.0314343	0.0261068	0.247525	0.0554444	0.115412	0.0311426	16	13	36.5	18.3356	178.729	0.0268604	0.000536539	0.000178433	0.0240724	7951.27
oiled	ElS11	Subadult	0.114531	0.00956222	0.00717166	1.03	11.3	0.24	0.3502	0.0557361	0.0479394	0.111472	0.7276	0.115801	0.105406	0.678528	0.197507	0.0314343	0.0236376	0.23301	0.0551111	0.114968	0.0308093	16	13	36.5	12.4598	132.141	0.0256575	0.000461494	0.000140426	0.0236834	5955.28

## Sheet: k_hair_density
Age class	Hair density	k
Adult	1505.51	0.125263
Adult	1579.19	0.135535
Adult	1523.67	0.159404
Adult	1640.03	0.121746
Adult	1476.68	0.151762
Adult	1523.29	0.136226
Adult	1370.03	0.16895
Adult	1207.69	0.144525
Adult	1221.11	0.143613
Juvenile	963.763	0.137658
Juvenile	910.764	0.114628
Juvenile	945.396	0.134099
Juvenile	1200.49	0.0871484
Juvenile	1367.92	0.118304
Juvenile	827.042	0.11391
Juvenile	880.952
Juvenile	866.186
Neonate	438.295	0.238584
Neonate	443.688	0.183436
Neonate	358.003	0.159913
Neonate	311.408	0.191978
Neonate	306.786	0.228372
Neonate	314.099	0.125353
Neonate	404.125	0.153223
Neonate	392.527	0.109253
Neonate	375.95	0.222571
Large pup	1038.96	0.103936
Large pup	887.466	0.150082
Large pup	1016.8	0.148956
Large pup	615.626	0.149147
Large pup	584.273	0.176892
Large pup	555.059
Large pup	745.842
Large pup	693.955
Small pup	720.475	0.205002
Small pup	697.39	0.146779
Small pup	677.318	0.174558
Small pup	536.418	0.163433
Small pup	502.219	0.166985
Small pup	579.108
Small pup	585.018
Small pup	712.666
Small pup	731.272
Subadult	965.383	0.0967204
Subadult	1154.53	0.1285
Subadult	903.679	0.121737
Subadult	906.966	0.176315
Subadult	1076.82	0.132214
Subadult	1190.54	0.0963352
Subadult	1237.58	0.124797
Subadult	1201.23	0.10899
Subadult		0.0972984
Subadult		0.115426

## Sheet: k_R
Age Class	Sample ID	Treatment	k	R
Adult	ElA06	in air	0.136226	0.20603
Adult	ElA05	in air	0.151762	0.192304
Adult	ElA04	in air	0.121746	0.221737
Adult	ElA02	in air	0.135535	0.223542
Adult	ElA01	in air	0.125263	0.237597
Adult	ElA03	in air	0.159404	0.214668
Adult	ElA07	in air	0.16895	0.206925
Adult	ElA04	in water	0.0740359	0.13113
Adult	ElA01	in water	0.0801141	0.101938
Adult	ElA06	in water	0.0640173	0.154011
Adult	ElA04	oiled	0.235716	0.0418347
Adult	ElA01	oiled	0.204574	0.0472526
Adult	ElA06	oiled	0.168792	0.0445388
Juvenile	ElJ06	in air	0.137658	0.216672
Juvenile	ElJ03	in air	0.114628	0.276497
Juvenile	ElJ02	in air	0.134099	0.191293
Juvenile	ElJ04	in air	0.0871484	0.349863
Juvenile	ElJ05	in air	0.118304	0.274679
Juvenile	ElJ01	in air	0.11391	0.264039
Juvenile	ElJ04	in water	0.0393385	0.255899
Juvenile	ElJ03	in water	0.0676009	0.135583
Juvenile	ElJ01	in water	0.0409291	0.157726
Juvenile	ElJ05	in water	0.0581421	0.125077
Juvenile	ElJ02	in water	0.0741846	0.094494
Juvenile	ElJ02	oiled	0.152512	0.0485134
Juvenile	ElJ01	oiled	0.194265	0.0346606
Juvenile	ElJ05	oiled	0.19054	0.0387786
Juvenile	ElJ04	oiled	0.133439	0.0433822
Juvenile	ElJ03	oiled	0.161939	0.0590004
Large pup	ElPl03	in air	0.103936	0.300314
Large pup	ElPl04	in air	0.150082	0.186591
Large pup	ElPl05	in air	0.148956	0.213352
Large pup	ElPl01	in air	0.149147	0.227285
Large pup	ElPl02	in air	0.176892	0.249417
Large pup	ElPl05	in water	0.0618373	0.109292
Large pup	ElPl03	in water	0.0706427	0.176019
Large pup	ElPl01	in water	0.056346	0.10118
Large pup	ElPl02	in water	0.0633872	0.117409
Large pup	ElPl04	in water	0.0576748	0.116843
Large pup	ElPl01	oiled	0.164022	0.0517005
Large pup	ElPl03	oiled	0.188832	0.0381939
Large pup	ElPl04	oiled	0.248283	0.0376587
Large pup	ElPl02	oiled	0.216422	0.0307938
Large pup	ElPl05	oiled	0.17485	0.0355543
Neonate	ElN03	in air	0.238584	0.168857
Neonate	ElN06	in air	0.183436	0.224305
Neonate	ElN05	in air	0.159913	0.259204
Neonate	ElN01	in air	0.191978	0.224979
Neonate	ElN08	in air	0.228372	0.1637
Neonate	ElN09	in air	0.125353	0.353428
Neonate	ElN02	in air	0.153223	0.290998
Neonate	ElN07	in air	0.109253	0.419608
Neonate	ElN04	in air	0.222571	0.180706
Neonate	ElN07	in water	0.0392319	0.278572
Neonate	ElN06	in water	0.0356143	0.136244
Neonate	ElN09	in water	0.0312693	0.207517
Neonate	ElN08	in water	0.0611979	0.118795
Neonate	ElN01	in water	0.0655328	0.105884
Neonate	ElN02	in water	0.0477006	0.201465
Neonate	ElN05	in water	0.055035	0.197127
Neonate	ElN03	in water	0.0370778	0.213665
Neonate	ElN09	oiled	0.142082	0.044888
Neonate	ElN06	oiled	0.167908	0.0447798
Neonate	ElN02	oiled	0.139361	0.0587604
Neonate	ElN07	oiled	0.138803	0.0506552
Neonate	ElN05	oiled	0.177645	0.0498123
Neonate	ElN03	oiled	0.128564	0.0447682
Small pup	ElPs04	in air	0.205002	0.185738
Small pup	ElPs03	in air	0.146779	0.250172
Small pup	ElPs05	in air	0.174558	0.240831
Small pup	ElPs02	in air	0.163433	0.297411
Small pup	ElPs01	in air	0.166985	0.3
Small pup	ElPs05	in water	0.0520736	0.141082
Small pup	ElPs01	in water	0.0374765	0.214742
Small pup	ElPs02	in water	0.0792365	0.172508
Small pup	ElPs03	in water	0.0814814	0.1047
Small pup	ElPs03	oiled	0.185643	0.0543338
Small pup	ElPs04	oiled	0.218592	0.0366385
Small pup	ElPs02	oiled	0.166938	0.0686018
Small pup	ElPs01	oiled	0.14936	0.0401192
Small pup	ElPs04	in water	0.0798106	0.100349
Subadult	ElS07	in air	0.0963352	0.269556
Subadult	ElS01	in air	0.0967204	0.270803
Subadult	ElS04	in air	0.121737	0.209277
Subadult	ElS05	in air	0.176315	0.167882
Subadult	ElS06	in air	0.132214	0.205408
Subadult	ElS03	in air	0.1285	0.242422
Subadult	ElS01	in water	0.0335141	0.147251
Subadult	ElS07	in water	0.0681987	0.129263
Subadult	ElS03	in water	0.0512961	0.153423
Subadult	ElS05	oiled	0.244411	0.0412692
Subadult	ElS03	oiled	0.122277	0.0602727
Subadult	ElS07	oiled	0.174485	0.0706078
Subadult	ElS01	oiled	0.151784	0.0539511
Small pup	ElPs05	oiled	0.20198	0.0316973
Subadult	ElS08	oiled	0.113763	0.0694914
Adult	ElA09	oiled	0.139615	0.051053
Adult	ElA08	oiled	0.137291	0.0483401
Neonate	ElN01	oiled	0.13163	0.049862
Subadult	ElS10	oiled	0.111873	0.0600182
Subadult	ElS09	oiled	0.1223	0.0508314
Subadult	ElS11	oiled	0.114531	0.0834902
Subadult	ElS10	in water	0.0268766	0.264294
Adult	ElA08	in water	0.0643266	0.156804
Subadult	ElS09	in water	0.0575727	0.204476
Adult	ElA09	in water	0.0557251	0.158317
Subadult	ElS08	in water	0.0570233	0.198067
Subadult	ElS11	in water	0.0434975	0.238992
Subadult	ElS10	in air	0.0972984	0.311527
Adult	ElA08	in air	0.144525	0.213735
Subadult	ElS09	in air	0.10899	0.283237
Adult	ElA09	in air	0.143613	0.232453
Subadult	ElS08	in air	0.124797	0.234843
Subadult	ElS11	in air	0.115426	0.281074

## Sheet: pelt_thickness
Treatment	Sample ID	Age Class	pelt thickness
air	ElA06	Adult	0.0280667
air	ElA05	Adult	0.0291844
air	ElA04	Adult	0.0269956
air	ElA02	Adult	0.0302978
air	ElA01	Adult	0.0297622
air	ElA03	Adult	0.0342189
air	ElA07	Adult	0.03496
air	ElA08	Adult	0.03089
air	ElA09	Adult	0.0333833
air	ElJ06	Juvenile	0.0298267
air	ElJ03	Juvenile	0.0316944
air	ElJ02	Juvenile	0.0256522
air	ElJ04	Juvenile	0.03049
air	ElJ05	Juvenile	0.0324956
air	ElJ01	Juvenile	0.0300767
air	ElPl03	Large pup	0.0312133
air	ElPl04	Large pup	0.028004
air	ElPl05	Large pup	0.03178
air	ElPl01	Large pup	0.0338989
air	ElPl02	Large pup	0.04412
air	ElN03	Neonate	0.0402867
air	ElN06	Neonate	0.0411456
air	ElN05	Neonate	0.04145
air	ElN01	Neonate	0.0431911
air	ElN08	Neonate	0.0373844
air	ElN09	Neonate	0.0443033
air	ElN02	Neonate	0.0445878
air	EN07	Neonate	0.0458433
air	ElN04	Neonate	0.04022
air	ElPs04	Small pup	0.0380767
air	ElPs03	Small pup	0.03672
air	ElPs05	Small pup	0.0420389
air	ElPs02	Small pup	0.0486067
air	ElPs01	Small pup	0.0500956
air	ElS07	Subadult	0.0259678
air	ElS01	Subadult	0.0261922
air	ElS04	Subadult	0.0254767
air	ElS05	Subadult	0.0296
air	ElS06	Subadult	0.0271578
air	ElS03	Subadult	0.0311511
air	ElS10	Subadult	0.0303111
air	ElS09	Subadult	0.03087
air	ElS08	Subadult	0.0293078
air	ElS11	Subadult	0.0324433
water	ElA04	Adult	0.00970833
water	ElA01	Adult	0.00816667
water	ElA06	Adult	0.00985944
water	ElA08	Adult	0.0100867
water	ElA09	Adult	0.00882222
water	ElJ04	Juvenile	0.0100667
water	ElJ03	Juvenile	0.00916556
water	ElJ01	Juvenile	0.00645556
water	ElJ05	Juvenile	0.00727222
water	ElJ02	Juvenile	0.00701
water	ElPl05	Large pup	0.00675833
water	ElPl03	Large pup	0.0124344
water	ElPl01	Large pup	0.00570111
water	ElPl02	Large pup	0.00744222
water	ElPl04	Large pup	0.00673889
water	ElN07	Neonate	0.0109289
water	ElN06	Neonate	0.00485222
water	ElN09	Neonate	0.00648889
water	ElN08	Neonate	0.00727
water	ElN01	Neonate	0.00693889
water	ElN02	Neonate	0.00961
water	ElN05	Neonate	0.0108489
water	ElN03	Neonate	0.00792222
water	ElPs05	Small pup	0.00734667
water	ElPs01	Small pup	0.00804778
water	ElPs02	Small pup	0.0136689
water	ElPs03	Small pup	0.00853111
water	ElPs04	Small pup	0.00800889
water	ElS01	Subadult	0.004935
water	ElS07	Subadult	0.00881556
water	ElS03	Subadult	0.00787
water	ElS10	Subadult	0.00710333
water	ElS09	Subadult	0.0117722
water	ElS08	Subadult	0.0112944
water	ElS11	Subadult	0.0103956		Treatment
oiled	ElA04	Adult	0.00986111		oiled
oiled	ElA01	Adult	0.00966667
oiled	ElA06	Adult	0.00751778
oiled	ElA09	Adult	0.00712778
oiled	ElA08	Adult	0.00663667
oiled	ElJ02	Juvenile	0.00739889
oiled	ElJ01	Juvenile	0.00673333
oiled	ElJ05	Juvenile	0.0073889
oiled	ElJ04	Juvenile	0.00578889
oiled	ElJ03	Juvenile	0.00955444
oiled	ElPl01	Large pup	0.00848
oiled	ElPl03	Large pup	0.00721222
oiled	ElPl04	Large pup	0.00935
oiled	ElPl02	Large pup	0.00666444
oiled	ElPl05	Large pup	0.00621667
oiled	ElN09	Neonate	0.00637778
oiled	ElN06	Neonate	0.00751889
oiled	ElN02	Neonate	0.00840556
oiled	ElN07	Neonate	0.00703111
oiled	ElN05	Neonate	0.00884889
oiled	ElN03	Neonate	0.00575556
oiled	ElN01	Neonate	0.00656333
oiled	ElPs03	Small pup	0.00936444
oiled	ElPs04	Small pup	0.00800889
oiled	ElPs02	Small pup	0.0114522
oiled	ElPs01	Small pup	0.00599222
oiled	ElPs05	Small pup	0.00640222
oiled	ElS05	Subadult	0.0100867
oiled	ElS03	Subadult	0.00737
oiled	ElS07	Subadult	0.01232
oiled	ElS01	Subadult	0.00818889
oiled	ElS08	Subadult	0.00790556
oiled	ElS10	Subadult	0.00671444
oiled	ElS09	Subadult	0.00621667
oiled	ElS11	Subadult	0.00956222
